# Supplementary material for: Quantitative bias analysis for mismeasured variables in health research: a review of software tools
Source: BMC Med Res Methodol. 2025 Aug 1;25:187. doi: 10.1186/s12874-025-02635-w (PMC12317562; doi:10.1186/s12874-025-02635-w)
Supplement: Supplementary file 2 — Additional file 2: CRAN Search Code. R code used to conduct the CRAN search stage. [file 12874_2025_2635_MOESM2_ESM.r]

##
## SEARCH OF CRAN REPOSITORY FOR PACKAGES IMPLEMENTING BIAS ANALYSIS TO MEASUREMENT BIAS
##
## CONDUCTED ON 8TH MAY 2024
##

# Download list of packages on CRAN
db <- tools::CRAN_package_db()[, c("Package", "Title", "Description")]
# There are 20708 packages found, 20693 unique.

# Replace any \n with a space and remove multiple spaces
dbcor <- db
for(i in 1:3){
  dbcor[,i] <- gsub("\n"," ", db[,i])
  dbcor[,i] <- gsub("\\s+", " ", dbcor[,i])
}

# Function to search title and description for terms
grep_search <- function(dat, term){
  res <- sapply(dat,
                function(x) grepl(term, x, ignore.case = TRUE, perl=T))
  ind <- rowSums(res)
  dat[which(ind > 0),]
}

# bias analy
search1 <- grep_search(dbcor, "bias analy") # 6 results

# sensitivity analy
search2 <- grep_search(dbcor, "sensitivity analy") # 101 results

# bias model
search3 <- grep_search(dbcor, "bias model") # 0 results

# uncertainty analy
search4 <- grep_search(dbcor, "uncertainty analy") # 5 results

# In order to replicate the "NEAR" search function from WoS we can use regex as described in https://www.regular-expressions.info/near.html

wos_near <- function(word1, word2, num_space){
  paste0(word1,"\\w*\\W+(?:\\w+\\W+){0,",num_space,"}?\\w*",word2,"|",word2,"\\w*\\W+(?:\\w+\\W+){0,",num_space,"}?\\w*",word1)
}

# bias near3 correct
wos1 <- wos_near("bias", "correct", 3)
search5 <- grep_search(dbcor, wos1) # 75 results

# bias near3 adjust
wos2 <- wos_near("bias", "adjust", 3)
search6 <- grep_search(dbcor, wos2) # 15 results


# Join databases and remove duplicates

QBA_results <- rbind(search1,search2,search4,search5,search6)
QBA_results[duplicated(QBA_results$Package),]
dupe_index <- which(duplicated(QBA_results$Package) == T)
QBA_unique <- QBA_results[-dupe_index,] # 195 results

# Repeat process for measurement error and synonyms
mem1 <- grep_search(dbcor, "mismeasur") #1
mem2 <- grep_search(dbcor, "insensitive measur") #0
mem3 <- grep_search(dbcor, "unspecific measur") #0
mem4 <- grep_search(dbcor, "information bias") #0
mem5 <- grep_search(dbcor, "miscode" ) #0
mem6 <- grep_search(dbcor, "coding mistake") #0
mem7 <- grep_search(dbcor, "coding error") #1
mem8 <- grep_search(dbcor, "miscategor") #0
mem9 <- grep_search(dbcor, "misclassif") #33
memnear1 <- grep_search(dbcor, wos_near("measur", "error",3)) #88
memnear2 <- grep_search(dbcor, wos_near("classif", "error",3)) #11
memnear3 <- grep_search(dbcor, wos_near("error", "assessment",3)) #2
memnear4 <- grep_search(dbcor, wos_near("errant", "measur",3)) #0
memnear5 <- grep_search(dbcor, wos_near("Berkson", "error",3) ) #0
memnear6 <- grep_search(dbcor, wos_near("categor", "error",3)) #0
MEM_results <- rbind(memnear1,memnear2,memnear3,mem1,mem7,mem9)
MEM_results[duplicated(MEM_results$Package),]
dupe_index <- which(duplicated(MEM_results$Package) == T)
MEM_unique <- MEM_results[-dupe_index,] # 127 results

# We narrow to only packages which are part of both searches
dplyr::intersect(QBA_unique$Package, MEM_unique$Package) # Find 10 packages which are in both searches
# All results were published or most recently updated between 1 Jan 2014 and 1 May 2024
