# Supplementary material for: Quantitative bias analysis for mismeasured variables in health research: a review of software tools
Source: BMC Med Res Methodol. 2025 Aug 1;25:187. doi: 10.1186/s12874-025-02635-w (PMC12317562; doi:10.1186/s12874-025-02635-w)
Supplement: Supplementary file 3 — Additional file 3: Stata Search Code. Stata code used to conduct the search of the Stata manual, Stata journal and user-written code. [file 12874_2025_2635_MOESM3_ESM.do]

/***********************************************************************************************************************************************
SEARCH OF STATA MANUAL [VERSION 18] AND NET MATERIALS FOR COMMANDS IMPLEMENTING BIAS ANALYSIS TO MEASUREMENT BIAS

INCLUDED MANUAL ENTRIES, STATA JOURNAL ENTRIES AND WEB RESOURCES COMMANDS. IGNORED REFERENCES FOUND IN TABLES.

CONDUCTED ON 14TH AND 15TH MARCH 2025
***********************************************************************************************************************************************/
search bias analysis, exact

search bias analyses, exact

search sensitivity analysis, exact

search sensitivity analyses, exact

search risk of bias, exact

search tipping, exact

search measurement error, exact

search misclassification, exact

search measured with error, exact

search measurement bias, exact

search information bias, exact

search mismeasure, exact

search mismeasured, exact

search uncertainty analysis, exact

search uncertainty analyses, exact

* END OF DO-FILE
